# Supplementary material for: The Error-Related Negativity Predicts Self-Control Failures in Daily Life
Source: Front Hum Neurosci. 2021 Jan 27;14:614979. doi: 10.3389/fnhum.2020.614979 (PMC7873054; doi:10.3389/fnhum.2020.614979)
Supplement: Supplementary file 2 [file Data_Sheet_1.zip]

Archive with 4 entries (4 files):
- code and data error trials/aenet_caret_23cluster_2times10repeats_1000bootstrap.R
- code and data error trials/glmnet2_enetNoLasso.r
- code and data error trials/Supplementary data_EEG_R_err_incomp_BL_-400_-200_smoothing_5.mat
- code and data error trials/Supplementary data_EMA assessment.xlsx
