# Supplementary material for: The Error-Related Negativity Predicts Self-Control Failures in Daily Life
Source: Front Hum Neurosci. 2021 Jan 27;14:614979. doi: 10.3389/fnhum.2020.614979 (PMC7873054; doi:10.3389/fnhum.2020.614979)
Supplement: Supplementary file 2 [file Data_Sheet_1.zip › code and data error trials/Supplementary data_EMA assessment.xlsx]

## Sheet: EMAframe
ID	All	Miss	ConEnact
1	56	4	5
2	56	11	2
3	56	9	5
4	56	8	0
5	56	16	7
6	56	3	11
7	56	19	11
8	56	4	4
9	56	5	12
10	56	11	3
11	56	18	3
12	56	8	22
13	56	6	12
14	56	7	7
15	56	12	12
16	56	36	4
17	56	10	9
18	55	19	6
19	56	6	3
20	56	5	17
21	56	2	4
22	56	11	5
23	56	7	14
24	56	1	3
25	56	6	5
26	56	21	3
27	56	12	2
28	56	5	28
29	56	4	16
30	56	10	1
31	56	3	16
32	56	13	5
33	56	1	5
34	56	15	3
35	56	7	2
36	56	12	8
37	56	3	2
38	56	8	4
39	56	4	2
40	56	4	0
41	56	3	2
42	56	8	1
43	56	1	8
44	56	7	4
45	56	26	10
46	56	5	1
47	56	17	1
48	56	2	12
49	56	18	3
50	56	3	0
51	56	4	4
52	56	3	3
53	56	9	2
54	56	19	3
55	56	19	2
56	56	15	6
57	56	15	0
58	56	7	4
59	56	2	11
60	56	3	13
61	56	16	8
62	56	0	3
63	56	1	12
64	56	9	3
65	56	28	3
66	56	5	9
67	56	3	0
68	56	1	9
69	56	1	6
70	56	6	2
71	56	4	14
72	56	15	10
73	56	8	9
74	56	4	19
75	56	1	1
76	56	11	12
77	56	3	6
78	56	4	0
79	56	6	9
80	56	1	22
81	56	0	14
82	56	3	11
83	56	2	9
84	56	9	13
85	56	2	4
86	56	4	14
87	56	2	4
88	56	14	8
89	56	2	0
90	56	0	4
91	56	22	7
92	56	5	4
93	56	5	0
94	56	2	4
95	56	20	1
96	56	3	24
97	56	2	8
98	56	39	6
99	56	8	6
100	56	5	19
101	56	11	12
102	56	5	15
103	55	5	9
104	56	9	1
105	56	1	9
106	56	2	2
107	56	0	12
108	56	0	0
109	56	5	7
110	56	4	11
111	56	2	12
112	56	17	1
113	56	1	8
114	56	1	8
115	56	2	5
116	56	2	4
117	56	1	7
118	56	2	21
119	56	1	11
120	56	2	7
121	56	4	2
122	56	7	5
123	56	1	24
124	56	4	18
125	56	0	4
126	56	36	5
127	56	2	11
128	56	15	10
129	56	5	8
130	56	3	15
131	56	0	11

## Sheet: Info
ID	participant id
All	questionnaires received
Miss	questionnaires not answered
ConEnact	enactments of conflict-laden desires
