# Supplementary material for: The Error-Related Negativity Predicts Self-Control Failures in Daily Life
Source: Front Hum Neurosci. 2021 Jan 27;14:614979. doi: 10.3389/fnhum.2020.614979 (PMC7873054; doi:10.3389/fnhum.2020.614979)
Supplement: Supplementary file 3 [file Data_Sheet_2.zip]

Archive with 1 entries (1 files):
- data correct trials/Supplementary data_EEG_R_cor_incomp_BL_-400_-200_smoothing_5.mat
